# Supplementary material for: A Luminescent Proton Conductor Based on Dy2 SMM
Source: Molecules. 2025 Feb 27;30(5):1086. doi: 10.3390/molecules30051086 (PMC11901984; doi:10.3390/molecules30051086)
Supplement: Supplementary file 1 [file molecules-30-01086-s001.zip]

Archive with 1 entries (1 files):
- molecules-3324435-supplementary.pdf
